# Supplementary material for: Characterizing longitudinal change in accelerometry-based moderate-to-vigorous physical activity in the Hispanic Community Health Study/Study of Latinos and the Framingham Heart Study
Source: BMC Public Health. 2023 Aug 24;23:1614. doi: 10.1186/s12889-023-16442-9 (PMC10464120; doi:10.1186/s12889-023-16442-9)
Supplement: Supplementary file 1 — Additional file 1. [file 12889_2023_16442_MOESM1_ESM.xlsx]

## Sheet: TOC
		Additional Table 1. Sex- and age-adjusted proportions of MVPA groups, excluding participants with prevalent cardiovascular disease at baseline in FHS and HCHS/SOL
		Additional Table 2a. Association of socio-demographic and biobehavioral variables with change in MVPA over time in HCHS/SOL
		Additional Table 2b. Association of socio-demographic and biobehavioral variables with change in MVPA over time in FHS
		Additional Table 3a. Association of socio-demographic and biobehavioral variables with change in MVPA over time stratified by sex in HCHS/SOL
		Additional Table 3b. Association of socio-demographic and biobehavioral variables with change in MVPA over time stratified by sex in FHS
		Additional Table 4a. Association of socio-demographic and biobehavioral variables with change in MVPA over time stratified by age in HCHS/SOL
		Additional Table 4b. Association of socio-demographic and biobehavioral variables with change in MVPA over time stratified by age in FHS

## Sheet: A Tab 1
			Additional Table 1. Sex- and age-adjusted proportions of MVPA groups, excluding participants with prevalent cardiovascular disease at baseline in FHS and HCHS/SOL
				FHS				HCHS/SOL*
				Remained active	Became active	Became inactive	Remained inactive	Remained active	Became active	Became inactive	Remained inactive
			Number of participants	563	277	324	801	674	350	800	1822
			Proportions of participants (%)	28.65	14.1	16.49	40.76	18.49	9.6	21.94	49.97
			Age- and sex-adjusted proportions (%)	27.82	13.59	15.83	42.77
			*The HCHS/SOL sample was used as the standard sample, with two age groups (<50, and ≥50 years) and two sex groups (men and women).
			Participants were defined as meeting the 2018 US Physical Activity Guidelines at baseline (V1) and follow-up (V2) if they had ≥150 minutes of moderate-intensity activity a week, ≥75 minutes of vigorous-intensity physical activity a week, or the equivalent combination of moderate and vigorous activity. To evaluate change in physical activity, we focused on whether 2018 US guidelines for MVPA were …

## Sheet: A Tab 2a
				Additional Table 2a. Association of socio-demographic and biobehavioral variables with change in MVPA over time in HCHS/SOL
					Remained Active vs		Became Active vs		Became Inactive vs Remained Active
					Remained Inactive		Remained Inactive
					OR (95% CI)	p-value	OR (95% CI)	p-value	OR (95% CI)	p-value
				M0+ additional sociodemographic variables (M1)
				Age (10 yr. increments)	0.62 (0.54,0.71)	<0.01	0.77 (0.66,0.89)	<0.01	1.32 (1.14,1.51)	<0.01
				Sex [Men vs Women]	4.49 (3.11,6.48)	<0.01	1.92 (1.25,2.96)	<0.01	0.51 (0.35,0.75)	<0.01
				BMI at baseline (1 kg/m2 increments)	0.95 (0.91,0.99)	0.01	1 (0.95,1.05)	0.85	1.02 (0.98,1.05)	0.32
				Change in BMI (1 kg/m2 increments)	0.98 (0.93,1.04)	0.5	0.99 (0.9,1.09)	0.82	1.04 (0.97,1.11)	0.29
				Household income**	0.94 (0.74,1.18)	0.58	0.97 (0.72,1.3)	0.84	1.10 (0.83,1.46)	0.51
				Education [Greater than HS vs HS (or GED)/Less than HS]	0.89 (0.68,1.17)	0.42	0.96 (0.6,1.53)	0.86	1.12 (0.77,1.61)	0.56
				M1+ additional health behavior variables (M2)
				Age (10 yr. increments)	0.56 (0.46,0.68)	<0.01	0.75 (0.57,1)	0.05	1.27 (1.03,1.55)	0.03
				Sex (Men vs Women)	3.59 (2.29,5.62)	<0.01	1.77 (1.07,2.92)	0.03	0.6 (0.37,0.96)	0.03
				BMI at baseline (1 kg/m2 increments)	0.95 (0.91,0.98)	<0.01	1 (0.95,1.05)	0.94	1.02 (0.99,1.06)	0.18
				Change in BMI (1 kg/m2 increments)	0.96 (0.91,1.02)	0.18	0.99 (0.9,1.1)	0.9	1.07 (0.99,1.15)	0.09
				Household income**	0.97 (0.76,1.24)	0.81	0.94 (0.68,1.3)	0.71	1.02 (0.76,1.37)	0.92
				Education [Greater than HS vs HS (or GED)/Less than HS]	0.84 (0.63,1.11)	0.22	0.93 (0.56,1.54)	0.78	1.12 (0.76,1.65)	0.58
				Marital Status		0.01		0.67		0.25
				Married/Living with partner vs Single	0.59 (0.39,0.87)	0.01	1.29 (0.7,2.39)	0.42	1.46 (0.93,2.29)	0.1
				Separated/Widowed/Divorced vs Single	0.94 (0.51,1.73)	0.84	1.46 (0.6,3.54)	0.4	1.17 (0.68,2.01)	0.57
				Employment status at baseline		0.5		0.55		0.1
				Full time vs Retired	1.54 (0.57,4.15)	0.4	1.87 (0.77,4.52)	0.16	0.51 (0.18,1.47)	0.21
				Part time vs Retired	1.92 (0.75,4.9)	0.17	1.36 (0.62,2.98)	0.44	0.37 (0.14,0.96)	0.04
				Unemployed vs Retired	1.35 (0.58,3.17)	0.49	1.62 (0.76,3.47)	0.21	0.42 (0.17,1.03)	0.06
				Change in work hours ^	1.11 (0.79,1.54)	0.55	1.52 (0.96,2.4)	0.07	0.94 (0.63,1.34)	0.75
				AHEI 2010	1.08 (1.04,1.12)	<0.01	1.03 (0.97,1.08)	0.37	0.97 (0.93,1)	0.06
				Current smoking status	1.24 (0.74,2.06)	0.41	1.71 (0.94,3.12)	0.08	0.7 (0.4,1.2)	0.19
				Current alcohol consumption	1.07 (0.75,1.53)	0.71	1.11 (0.73,1.68)	0.63	1.09 (0.72,1.67)	0.68
				M0 (model 0) is a minimally adjusted model. M1 (model 1) adjusts for model 0 plus sociodemographic variables. M2 (model 2) adjusts for model 1 plus health behavior variables.
				**Household income is treated on a continuous scale: 1=<$20000, 2=$20,000-50,000, 3=≥$50,000
				^ Change in work hours is treated on a continuous scale: -1=Decreasing, 0=Stable, 1=Increasing
				Participants were defined as meeting the 2018 US Physical Activity Guidelines at baseline (V1) and follow-up (V2) if they had ≥150 minutes of moderate-intensity activity a week, ≥75 minutes of vigorous-intensity physical activity a week, or the equivalent combination of moderate and vigorous activity. To evaluate change in physical activity, we focused on whether 2018 US guidelines for MVPA were …

## Sheet: A Tab 2b
				Additional Table 2b. Association of socio-demographic and biobehavioral variables with change in MVPA over time in FHS
					Remained Active vs		Became Active vs		Became Inactive vs Remained Active
					Remained Inactive		Remained Inactive
					OR (95% CI)	p-value	OR (95% CI)	p-value	OR (95% CI)	p-value
				M0 + additional sociodemographic variables (M1)
				Age (10 yr. increments)	0.65 (0.56, 0.74)	<0.01	0.69 (0.58, 0.81)	<0.01	1.20 (1.02, 1.41)	0.03
				Sex [Men vs Women]	1.50 (1.17, 1.92)	<0.01	1.27 (0.94, 1.70)	0.11	1.07 (0.79, 1.44)	0.67
				BMI at baseline (1 kg/m2 increments)	0.87 (0.85, 0.89)	<0.01	0.92 (0.90, 0.95)	<0.01	1.08 (1.04, 1.12)	<0.01
				Change in BMI (1 kg/m2 increments)	0.91 (0.86, 0.96)	<0.01	0.91 (0.85, 0.96)	<0.01	1.17 (1.09, 1.25)	<0.01
				Hispanic/Latino background	0.44 (0.20, 0.97)	0.04	0.35 (0.12, 1.01)	0.05	1.81 (0.73, 4.50)	0.2
				Household income**	1.62 (1.25, 2.10)	<0.01	1.65 (1.20, 2.28)	<0.01	0.68 (0.50, 0.91)	0.01
				Education [Greater than HS vs HS (or GED)/Less than HS]	3.32 (2.04, 5.41)	<0.01	1.33 (0.84, 2.10)	0.22	0.29 (0.17, 0.49)	<0.01
				M1+ additional health behavior variables (M2)
				Age (10 yr. increments)	0.61 (0.51, 0.73)	<0.01	0.67 (0.55, 0.83)	<0.01	1.21 (0.99, 1.50)	0.07
				Sex [Men vs Women]	2.06 (1.52, 2.78)	<0.01	1.56 (1.10, 2.20)	0.01	0.93 (0.66, 1.33)	0.7
				BMI at baseline (1 kg/m2 increments)	0.87 (0.84, 0.89)	<0.01	0.92 (0.89, 0.95)	<0.01	1.09 (1.05, 1.13)	<0.01
				Change in BMI (1 kg/m2 increments)	0.92 (0.87, 0.98)	0.01	0.91 (0.85, 0.97)	<0.01	1.15 (1.07, 1.24)	<0.01
				Household income**	1.36 (0.99, 1.87)	0.06	1.39 (0.95, 2.03)	0.09	0.67 (0.47, 0.97)	0.04
				Education [Greater than HS vs HS (or GED)/Less than HS]	2.68 (1.60, 4.49)	<0.01	1.38 (0.84, 2.25)	0.2	0.33 (0.19, 0.58)	<0.01
				Marital Status		<0.01		0.18		0.06
				Married/Living with partner vs Single	0.70 (0.47, 1.06)	0.09	1.50 (0.86, 2.63)	0.15	1.78 (1.08, 2.94)	0.02
				Separated/Widowed/Divorced vs Single	0.39 (0.23, 0.67)	<0.01	1.07 (0.55, 2.09)	0.85	1.97 (1.02, 3.80)	0.04
				Employment status at baseline		0.24		0.6		0.95
				Full time vs Retired	1.29 (0.45, 3.72)	0.63	1.97 (0.42, 9.28)	0.39	1.21 (0.29, 5.10)	0.79
				Part time vs Retired	1.22 (0.41, 3.62)	0.72	2.46 (0.51, 11.89)	0.26	1.05 (0.24, 4.60)	0.95
				Unemployed vs Retired	0.73 (0.23, 2.29)	0.59	1.91 (0.38, 9.49)	0.43	1.22 (0.26, 5.66)	0.8
				Change in work hours ^	1.01 (0.74, 1.36)	0.97	1.05 (0.74, 1.48)	0.79	1.12 (0.77, 1.62)	0.55
				AHEI 2010§	1.04 (1.03, 1.05)	<0.01	1.02 (1.01, 1.03)	0.01	0.98 (0.97, 1.00)	0.01
				Current smoking status	0.40 (0.22, 0.72)	<0.01	0.64 (0.35, 1.18)	0.15	1.28 (0.63, 2.62)	0.49
				Current alcohol consumption	1.30 (0.88, 1.93)	0.18	1.25 (0.80, 1.95)	0.34	0.82 (0.51, 1.29)	0.38
				Note: Inclusion of the variable for Hispanic/Latino background led to unstable estimates and is subsequently excluded from this model.
				M0 (model 0) is a minimally adjusted model. M1 (model 1) adjusts for model 0 plus sociodemographic variables. M2 (model 2) adjusts for model 1 plus health behavior variables.
				**Household income is treated on a continuous scale: 1=<$20000, 2=$20000-54999, 3=≥$55,000
				^ Change in work hours is treated on a continuous scale: 1=Decreasing, 2=Stable, 3=Increasing
				§AHEI is measured only for Gen 3 participants (N=1634).
				Participants were defined as meeting the 2018 US Physical Activity Guidelines at baseline (V1) and follow-up (V2) if they had ≥150 minutes of moderate-intensity activity a week, ≥75 minutes of vigorous-intensity physical activity a week, or the equivalent combination of moderate and vigorous activity. To evaluate change in physical activity, we focused on whether 2018 US guidelines for MVPA were …

## Sheet: A Tab 3a
				Additional Table 3a. Association of socio-demographic and biobehavioral variables with change in MVPA over time stratified by sex in HCHS/SOL
				Variables	Remained Active vs		Became Active vs		Became Inactive vs Remained Active		Variables	Remained Active vs		Became Active vs		Became Inactive vs Remained Active
					Remained Inactive		Remained Inactive					Remained Inactive		Remained Inactive
					OR (95% CI)	p-value	OR (95% CI)	p-value	OR (95% CI)	p-value		OR (95% CI)	p-value	OR (95% CI)	p-value	OR (95% CI)	p-value
				Men							Women
				Age (10 yr. increments)	0.49 (0.35,0.72)	<0.01	0.69 (0.46,1.02)	0.06	1.31 (0.91,1.88)	0.14	Age (10 yr. increments)	0.59 (0.46,0.74)	<0.01	0.83 (0.61,1.11)	0.19	1.28 (0.91,1.79)	0.15
				BMI at baseline (1 kg/m2 increments)	0.94 (0.88,1)	0.03	0.94 (0.86,1.03)	0.16	1.04 (0.99,1.1)	0.16	BMI at baseline (1 kg/m2 increments)	0.95 (0.9,0.99)	0.02	1.03 (0.99,1.08)	0.2	1.02 (0.97,1.07)	0.51
				Change in BMI (1 kg/m2 increments)	1.04 (0.93,1.17)	0.5	1.02 (0.88,1.19)	0.78	1.11 (0.99,1.26)	0.08	Change in BMI (1 kg/m2 increments)	0.92 (0.86,0.99)	0.03	1.01 (0.9,1.15)	0.82	1.05 (0.96,1.15)	0.29
				Household income*	0.89 (0.56,1.41)	0.62	1.08 (0.58,2.01)	0.8	1.06 (0.69,1.63)	0.78	Household income*	1.11 (0.71,1.75)	0.65	0.81 (0.51,1.3)	0.39	0.85 (0.49,1.5)	0.58
				Education [Greater than HS vs HS (or GED)/Less than HS]	0.66 (0.37,1.18)	0.16	0.58 (0.24,1.38)	0.22	1.33 (0.73,2.46)	0.35	Education [Greater than HS vs HS (or GED)/Less than HS]	0.83 (0.46,1.5)	0.53	1.33 (0.76,2.32)	0.32	0.93 (0.46,1.88)	0.85
				Marital Status							Marital Status
				Married/Living with partner vs Single	0.34 (0.17,0.67)	<0.01	0.79 (0.26,2.39)	0.68	1.78 (0.95,3.31)	0.07	Married/Living with partner vs Single	0.81 (0.43,1.55)	0.52	1.65 (0.89,3.05)	0.11	1.12 (0.55,2.3)	0.75
				Separated/Widowed/Divorced vs Single	0.88 (0.3,2.55)	0.81	1.33 (0.3,6.02)	0.71	0.84 (0.31,2.32)	0.74	Separated/Widowed/Divorced vs Single	0.84 (0.36,2.01)	0.7	1.36 (0.58,3.2)	0.48	1.46 (0.58,3.66)	0.42
				Employment status at baseline							Employment status at baseline
				Full time vs Retired	1.58 (0.43,5.76)	0.49	6.09 (1.25,29.62)	0.03	0.62 (0.16,2.45)	0.49	Full time vs Retired	2.49 (0.73,8.54)	0.15	1.47 (0.46,4.64)	0.51	0.36 (0.1,1.21)	0.1
				Part time vs Retired	0.86 (0.21,3.53)	0.83	1.22 (0.23,6.64)	0.82	0.49 (0.13,1.88)	0.29	Part time vs Retired	4.17 (1.12,15.63)	0.03	1.71 (0.54,5.4)	0.36	0.22 (0.06,0.83)	0.03
				Unemployed vs Retired	0.93 (0.25,3.38)	0.91	5.64 (1.12,28.49)	0.04	0.53 (0.14,1.96)	0.34	Unemployed vs Retired	2.46 (0.85,7.15)	0.1	1.13 (0.4,3.19)	0.82	0.25 (0.08,0.81)	0.02
				Change in work hours ^	1.04 (0.64,1.7)	0.87	1.75 (0.9,3.38)	0.1	1.04 (0.6,1.79)	0.9	Change in work hours ^	1.25 (0.86,1.84)	0.25	1.58 (0.92,2.7)	0.1	0.95 (0.61,1.48)	0.82
				AHEI 2010	1.09 (1.03,1.15)	<0.01	1.08 (1.01,1.15)	0.03	0.98 (0.94,1.03)	0.5	AHEI 2010	1.08 (1.03,1.14)	<0.01	0.99 (0.93,1.05)	0.71	0.94 (0.89,0.99)	0.03
				Current Smoking status	1.44 (0.84,2.44)	0.18	1.24 (0.48,3.2)	0.65	0.84 (0.49,1.45)	0.53	Current smoking status	1.16 (0.59,2.28)	0.67	2.33 (1.18,4.62)	0.01	0.44 (0.16,1.2)	0.11
				Current Alcohol consumption	1.22 (0.72,2.08)	0.45	1.65 (0.82,3.32)	0.16	1.17 (0.66,2.08)	0.58	Current alcohol consumption	1.04 (0.68,1.57)	0.87	0.79 (0.47,1.35)	0.39	1.01 (0.57,1.78)	0.99
				SF12 General health	1.19 (0.85,1.67)	0.31	0.97 (0.62,1.51)	0.89	0.87 (0.62,1.24)	0.45	SF12 General health	1.12 (0.87,1.44)	0.38	1.15 (0.79,1.68)	0.47	1.04 (0.76,1.41)	0.82
				SF12 General pain	1.21 (0.91,1.59)	0.19	1.08 (0.73,1.6)	0.69	1.03 (0.76,1.4)	0.85	SF12 General pain	0.81 (0.66,1.01)	0.06	0.89 (0.67,1.18)	0.42	1.08 (0.82,1.42)	0.58
				Depressive symptomology	0.87 (0.38,2)	0.74	0.97 (0.37,2.57)	0.96	0.96 (0.42,2.2)	0.92	Depressive symptomology	1.89 (1.13,3.15)	0.02	1.29 (0.71,2.34)	0.41	0.39 (0.2,0.73)	<0.01
				Diabetes status	0.74 (0.3,1.84)	0.52	0.54 (0.2,1.47)	0.23	0.74 (0.26,2.15)	0.58	Diabetes status	1.49 (0.59,3.78)	0.4	1.22 (0.53,2.81)	0.63	0.45 (0.13,1.54)	0.2
				Hypertensive status	1.25 (0.65,2.38)	0.51	0.95 (0.46,1.97)	0.89	1.35 (0.67,2.73)	0.4	Hypertensive status	1.33 (0.68,2.62)	0.4	1.08 (0.52,2.27)	0.83	0.6 (0.31,1.2)	0.15
				*Household income is treated on a continuous scale: 1=<$20000, 2=$20,000-50,000, 3=≥$50,000
				^Change in work hours is treated on a continuous scale: -1=Decreasing, 0=Stable, 1=Increasing
				Participants were defined as meeting the 2018 US Physical Activity Guidelines at baseline (V1) and follow-up (V2) if they had ≥150 minutes of moderate-intensity activity a week, ≥75 minutes of vigorous-intensity physical activity a week, or the equivalent combination of moderate and vigorous activity. To evaluate change in physical activity, we focused on whether 2018 US guidelines for MVPA were …

## Sheet: A Tab 3b
				Additional Table 3b. Association of socio-demographic and biobehavioral variables with change in MVPA over time stratified by sex in FHS
				Variables	Remained Active vs		Became Active vs		Became Inactive vs Remained Active		Variables	Remained Active vs		Became Active vs		Became Inactive vs Remained Active
					Remained Inactive		Remained Inactive					Remained Inactive		Remained Inactive
					OR (95% CI)	p-value	OR (95% CI)	p-value	OR (95% CI)	p-value		OR (95% CI)	p-value	OR (95% CI)	p-value	OR (95% CI)	p-value
				Men							Women
				Age (10 yr. increments)	0.50 (0.38, 0.66)	<0.01	0.66 (0.48, 0.91)	0.01	1.15 (0.85, 1.55)	0.38	Age (10 yr. increments)	0.73 (0.57, 0.94)	0.01	0.73 (0.55, 0.98)	0.04	1.31 (0.96, 1.78)	0.08
				BMI at baseline (1 kg/m2 increments)	0.91 (0.86, 0.95)	<0.01	0.91 (0.86, 0.97)	<0.01	1.09 (1.03, 1.15)	<0.01	BMI at baseline (1 kg/m2 increments)	0.87 (0.83, 0.91)	<0.01	0.96 (0.92, 1.00)	0.05	1.08 (1.02, 1.14)	<0.01
				Change in BMI (1 kg/m2 increments)	0.86 (0.77, 0.96)	<0.01	0.82 (0.72, 0.93)	<0.01	1.15 (1.02, 1.29)	0.02	Change in BMI (1 kg/m2 increments)	0.97 (0.89, 1.05)	0.38	0.94 (0.86, 1.02)	0.13	1.16 (1.05, 1.28)	<0.01
				Household income*	1.63 (0.95, 2.77)	0.07	1.09 (0.62, 1.93)	0.76	0.49 (0.27, 0.89)	0.02	Household income*	1.12 (0.75, 1.69)	0.58	1.57 (0.94, 2.62)	0.09	0.90 (0.55, 1.46)	0.67
				Education [Greater than HS vs HS (or GED)/Less than HS]	3.29 (1.58, 6.83)	<0.01	1.49 (0.77, 2.89)	0.24	0.25 (0.12, 0.56)	<0.01	Education [Greater than HS vs HS (or GED)/Less than HS]	2.18 (1.03, 4.61)	0.04	1.20 (0.57, 2.54)	0.63	0.44 (0.19, 1.06)	0.07
				Marital Status							Marital Status
				Married/Living with partner vs Single	0.67 (0.36, 1.25)	0.21	1.41 (0.63, 3.18)	0.41	3.23 (1.47, 7.10)	<0.01	Married/Living with partner vs Single	0.74 (0.42, 1.33)	0.32	1.61 (0.73, 3.57)	0.24	0.98 (0.50, 1.92)	0.94
				Separated/Widowed/Divorced vs Single	0.50 (0.22, 1.13)	0.09	1.12 (0.42, 2.97)	0.82	2.45 (0.89, 6.78)	0.08	Separated/Widowed/Divorced vs Single	0.32 (0.15, 0.69)	<0.01	1.00 (0.38, 2.60)	0.99	1.55 (0.64, 3.77)	0.34
				Employment status at baseline							Employment status at baseline
				Full time vs Retired	─	─	─	─	─	─	Full time vs Retired	─	─	─	─	─	─
				Part time vs Retired	─	─	─	─	─	─	Part time vs Retired	─	─	─	─	─	─
				Unemployed vs Retired	─	─	─	─	─	─	Unemployed vs Retired	─	─	─	─	─	─
				Change in work hours ^	0.62 (0.39, 0.98)	0.04	0.70 (0.41, 1.18)	0.18	0.97 (0.57, 1.67)	0.92	Change in work hours ^	1.05 (0.76, 1.45)	0.77	1.27 (0.88, 1.83)	0.21	1.18 (0.80, 1.74)	0.4
				AHEI 2010§	1.02 (1.01, 1.04)	<0.01	1.01 (0.99, 1.03)	0.47	0.99 (0.97, 1.01)	0.16	AHEI 2010§	1.05 (1.03, 1.06)	<0.01	1.03 (1.01, 1.05)	<0.01	0.98 (0.96, 0.99)	0.02
				Smoking status	0.44 (0.19, 0.99)	0.05	0.40 (0.15, 1.05)	0.06	1.08 (0.40, 2.91)	0.88	Current smoking status	0.49 (0.20, 1.18)	0.11	0.94 (0.41, 2.16)	0.88	1.53 (0.53, 4.45)	0.43
				Alcohol consumption	1.03 (0.56, 1.90)	0.91	0.70 (0.37, 1.30)	0.25	0.86 (0.44, 1.68)	0.65	Current alcohol consumption	1.39 (0.81, 2.38)	0.23	2.22 (1.10, 4.50)	0.03	0.85 (0.44, 1.64)	0.63
				SF12 General health	1.50 (1.12, 2.00)	<0.01	1.13 (0.81, 1.58)	0.46	0.84 (0.61, 1.16)	0.3	SF12 General health	1.32 (0.99, 1.74)	0.05	1.03 (0.75, 1.41)	0.86	0.99 (0.70, 1.39)	0.94
				SF12 General pain	0.77 (0.58, 1.04)	0.08	1.01 (0.75, 1.37)	0.94	1.29 (0.93, 1.79)	0.12	SF12 General pain	0.65 (0.49, 0.86)	<0.01	0.77 (0.57, 1.04)	0.08	1.38 (0.99, 1.94)	0.06
				Depressive symptomology	─	─	─	─	─	─	Depressive symptomology	─	─	─	─	─	─
				Diabetes status	─	─	─	─	─	─	Diabetes status	─	─	─	─	─	─
				Hypertensive status	1.08 (0.66, 1.76)	0.77	0.75 (0.42, 1.34)	0.33	0.79 (0.45, 1.41)	0.42	Hypertensive status	0.75 (0.40, 1.39)	0.36	0.38 (0.18, 0.83)	0.02	1.08 (0.50, 2.34)	0.85
				Note: Variables marked ‘─’ had unstable estimates due to low frequency count and thus were excluded from the models.
				*Household income is treated on a continuous scale: 1=<$20000, 2=$20000-54999, 3=≥$55,000 .
				^ Change in work hours is treated on a continuous scale: 1=Decreasing, 2=Stable, 3=Increasing
				§AHEI is measured only for Gen 3 participants (N=875).
				Participants were defined as meeting the 2018 US Physical Activity Guidelines at baseline (V1) and follow-up (V2) if they had ≥150 minutes of moderate-intensity activity a week, ≥75 minutes of vigorous-intensity physical activity a week, or the equivalent combination of moderate and vigorous activity. To evaluate change in physical activity, we focused on whether 2018 US guidelines for MVPA were …

## Sheet: A Tab 4a
				Additional Table 4a. Association of socio-demographic and biobehavioral variables with change in MVPA over time stratified by age in HCHS/SOL
					Remained Active vs		Became Active vs		Became Inactive vs Remained Active			Remained Active vs		Became Active vs		Became Inactive vs Remained Active
					Remained Inactive		Remained Inactive					Remained Inactive		Remained Inactive
					OR (95% CI)	p-value	OR (95% CI)	p-value	OR (95% CI)	p-value		OR (95% CI)	p-value	OR (95% CI)	p-value	OR (95% CI)	p-value
				<50 years old							≥50 years old
				Age (10 yr. increments)	0.61 (0.43,0.83)	<0.01	0.89 (0.59,1.33)	0.56	1.22 (0.84,1.77)	0.3	Age (10 yr. increments)	0.3 (0.18,0.52)	<0.01	0.63 (0.36,1.08)	0.1	1.61 (0.87,3.02)	0.13
				Sex [Men vs Women]	4.23 (2.2,8.14)	<0.01	1.71 (0.97,3.01)	0.06	0.5 (0.28,0.89)	0.02	Sex [Men vs Women]	2.66 (1.58,4.48)	<0.01	1.99 (1.06,3.71)	0.03	0.9 (0.51,1.6)	0.72
				BMI at baseline (1 kg/m2 increments)	0.95 (0.91,0.98)	<0.01	1.02 (0.95,1.08)	0.64	1.03 (0.99,1.08)	0.14	BMI at baseline (1 kg/m2 increments)	0.89 (0.84,0.95)	<0.01	0.93 (0.87,0.98)	0.01	1.05 (0.98,1.13)	0.17
				Change in BMI (1 kg/m2 increments)	0.96 (0.9,1.03)	0.27	0.99 (0.89,1.11)	0.89	1.09 (1,1.19)	0.05	Change in BMI (1 kg/m2 increments)	1.01 (0.88,1.16)	0.89	1 (0.88,1.12)	0.94	0.95 (0.82,1.11)	0.54
				Household income*	1.16 (0.8,1.7)	0.43	0.95 (0.59,1.51)	0.82	1 (0.66,1.52)	1	Household income*	0.64 (0.45,0.9)	0.01	0.78 (0.54,1.11)	0.17	1.19 (0.81,1.74)	0.38
				Education [Greater than HS vs HS (or GED)/Less than HS]	0.75 (0.42,1.32)	0.32	0.96 (0.53,1.74)	0.89	1.16 (0.63,2.16)	0.64	Education [Greater than HS vs HS (or GED)/Less than HS]	1.08 (0.61,1.93)	0.79	0.86 (0.41,1.79)	0.69	0.75 (0.4,1.41)	0.37
				Marital Status							Marital Status
				Married/Living with partner vs Single	0.52 (0.3,0.92)	0.02	1.17 (0.56,2.44)	0.67	1.76 (0.91,3.42)	0.09	Married/Living with partner vs Single	0.63 (0.3,1.33)	0.23	0.82 (0.39,1.73)	0.6	0.93 (0.36,2.37)	0.88
				Separated/Widowed/Divorced vs Single	1.26 (0.52,3.07)	0.61	1.68 (0.59,4.8)	0.33	1.17 (0.47,2.9)	0.73	Separated/Widowed/Divorced vs Single	0.65 (0.27,1.61)	0.35	1.09 (0.48,2.48)	0.85	1.02 (0.37,2.83)	0.96
				Employment status at baseline							Employment status at baseline
				Full time vs Retired	2.24 (0.12,41.99)	0.59	3.64 (0.03,439.78)	0.6	0.63 (0.02,21.16)	0.79	Full time vs Retired	0.93 (0.3,2.9)	0.89	1.15 (0.47,2.85)	0.76	0.52 (0.14,1.85)	0.31
				Part time vs Retired	3.29 (0.16,66.04)	0.44	2.02 (0.02,214.15)	0.77	0.42 (0.01,13.71)	0.62	Part time vs Retired	1.06 (0.32,3.51)	0.93	0.98 (0.31,3.07)	0.97	0.32 (0.09,1.11)	0.07
				Unemployed vs Retired	2.56 (0.15,44.67)	0.52	2.4 (0.02,244.56)	0.71	0.46 (0.02,13.74)	0.65	Unemployed vs Retired	0.56 (0.2,1.58)	0.27	1.24 (0.45,3.43)	0.68	0.63 (0.2,1.99)	0.43
				Change in work hours^	0.98 (0.63,1.53)	0.94	2.15 (1.08,4.3)	0.03	1.02 (0.65,1.61)	0.93	Change in work hours ^	1.12 (0.73,1.71)	0.6	0.78 (0.49,1.23)	0.29	0.81 (0.51,1.29)	0.37
				AHEI 2010	1.07 (1.02,1.12)	<0.01	1.04 (0.98,1.09)	0.21	0.98 (0.93,1.02)	0.31	AHEI 2010	1.09 (1.05,1.14)	<0.01	1.01 (0.94,1.08)	0.89	0.94 (0.89,0.98)	0.01
				Current Smoking status	1.38 (0.69,2.8)	0.37	1.95 (0.78,4.86)	0.15	0.56 (0.3,1.03)	0.06	Current smoking status	0.49 (0.2,1.18)	0.11	0.84 (0.42,1.67)	0.62	1.44 (0.58,3.53)	0.43
				Current Alcohol consumption	1.04 (0.66,1.63)	0.87	1.07 (0.65,1.74)	0.8	1.12 (0.69,1.83)	0.64	Current alcohol consumption	0.83 (0.52,1.31)	0.41	0.9 (0.49,1.66)	0.74	1.33 (0.81,2.21)	0.26
				SF12 General health	1.22 (0.91,1.62)	0.18	1.1 (0.76,1.57)	0.62	0.99 (0.73,1.36)	0.96	SF12 General health	1.23 (0.95,1.59)	0.11	1.03 (0.7,1.51)	0.89	0.86 (0.63,1.17)	0.33
				SF12 General pain	0.92 (0.71,1.19)	0.52	0.91 (0.65,1.27)	0.56	1.05 (0.77,1.44)	0.75	SF12 General pain	1.03 (0.83,1.27)	0.8	1.08 (0.8,1.47)	0.6	0.97 (0.74,1.28)	0.85
				Depressive symptomology	1.27 (0.66,2.46)	0.47	1.24 (0.59,2.61)	0.56	0.67 (0.31,1.45)	0.31	Depressive symptomology	1.14 (0.55,2.34)	0.73	0.73 (0.35,1.51)	0.4	0.53 (0.25,1.14)	0.1
				Diabetes status	1.55 (0.53,4.55)	0.43	0.29 (0.05,1.53)	0.14	0.52 (0.15,1.86)	0.31	Diabetes status	0.7 (0.36,1.38)	0.31	1.33 (0.49,3.62)	0.57	0.66 (0.32,1.36)	0.26
				Hypertensive status	2.05 (1.06,3.98)	0.03	1.39 (0.59,3.29)	0.45	1.02 (0.48,2.14)	0.96	Hypertensive status	0.88 (0.49,1.56)	0.65	0.91 (0.51,1.66)	0.77	0.87 (0.49,1.55)	0.64
				*Household income is treated on a continuous scale: 1=<$20000, 2=$20,000-50,000, 3=≥$50,000
				^Change in work hours is treated on a continuous scale: -1=Decreasing, 0=Stable, 1=Increasing
				Participants were defined as meeting the 2018 US Physical Activity Guidelines at baseline (V1) and follow-up (V2) if they had ≥150 minutes of moderate-intensity activity a week, ≥75 minutes of vigorous-intensity physical activity a week, or the equivalent combination of moderate and vigorous activity. To evaluate change in physical activity, we focused on whether 2018 US guidelines for MVPA were …

## Sheet: A Tab 4b
					Additional Table 4b. Association of socio-demographic and biobehavioral variables with change in MVPA over time stratified by age in FHS
						Remained Active vs		Became Active vs		Became Inactive vs Remained Active			Remained Active vs		Became Active vs		Became Inactive vs Remained Active
						Remained Inactive		Remained Inactive					Remained Inactive		Remained Inactive
						OR (95% CI)	p-value	OR (95% CI)	p-value	OR (95% CI)	p-value		OR (95% CI)	p-value	OR (95% CI)	p-value	OR (95% CI)	p-value
					<50 years old							≥50 years old
					Age (10 yr. increments)	0.61 (0.45, 0.84)	<0.01	0.70 (0.49, 1.02)	0.06	1.40 (0.98, 2.00)	0.07	Age (10 yr. increments)	0.41 (0.22, 0.78)	<0.01	0.56 (0.27, 1.13)	0.1	1.30 (0.60, 2.81)	0.51
					Sex [Men vs Women]	2.22 (1.54, 3.20)	<0.01	1.50 (0.98, 2.28)	0.06	0.94 (0.62, 1.42)	0.76	Sex [Men vs Women]	2.12 (1.24, 3.64)	<0.01	1.76 (0.98, 3.17)	0.06	1.01 (0.54, 1.88)	0.98
					BMI at baseline (1 kg/m2 increments)	0.92 (0.89, 0.96)	<0.01	0.97 (0.93, 1.01)	0.15	1.06 (1.01, 1.11)	0.02	BMI at baseline (1 kg/m2 increments)	0.80 (0.75, 0.85)	<0.01	0.88 (0.82, 0.94)	<0.01	1.16 (1.07, 1.25)	<0.01
					Change in BMI (1 kg/m2 increments)	0.94 (0.87, 1.01)	0.1	0.90 (0.82, 0.97)	0.01	1.09 (0.99, 1.19)	0.06	Change in BMI (1 kg/m2 increments)	0.87 (0.77, 0.98)	0.02	0.91 (0.80, 1.03)	0.14	1.34 (1.16, 1.55)	<0.01
					Household income*	1.53 (0.99, 2.35)	0.05	1.54 (0.91, 2.61)	0.11	0.56 (0.34, 0.92)	0.02	Household income*	0.93 (0.56, 1.55)	0.79	1.14 (0.64, 2.03)	0.65	0.88 (0.49, 1.58)	0.67
					Education [Greater than HS vs HS (or GED)/Less than HS]	1.99 (0.98, 4.04)	0.06	1.18 (0.60, 2.35)	0.63	0.31 (0.15, 0.64)	<0.01	Education [Greater than HS vs HS (or GED)/Less than HS]	4.14 (1.85, 9.23)	<0.01	1.63 (0.77, 3.42)	0.2	0.39 (0.15, 0.98)	0.04
					Marital Status							Marital Status
					Married/Living with partner vs Single	0.90 (0.54, 1.49)	0.68	2.47 (1.18, 5.15)	0.02	1.89 (1.00, 3.55)	0.04	Married/Living with partner vs Single	0.44 (0.20, 0.99)	0.05	0.65 (0.26, 1.65)	0.36	1.49 (0.59, 3.72)	0.4
					Separated/Widowed/Divorced vs Single	0.40 (0.19, 0.84)	0.02	1.88 (0.77, 4.61)	0.17	2.71 (1.11, 6.61)	0.03	Separated/Widowed/Divorced vs Single	0.30 (0.12, 0.76)	0.01	0.41 (0.14, 1.23)	0.11	1.26 (0.42, 3.76)	0.67
					Employment status at baseline							Employment status at baseline
					Full time vs Retired	─	─	─	─	─	─	Full time vs Retired	─	─	─	─	─	─
					Part time vs Retired	─	─	─	─	─	─	Part time vs Retired	─	─	─	─	─	─
					Unemployed vs Retired	─	─	─	─	─	─	Unemployed vs Retired	─	─	─	─	─	─
					Change in work hours^	0.90 (0.63, 1.28)	0.56	1.14 (0.76, 1.72)	0.53	0.99 (0.66, 1.51)	0.98	Change in work hours ^	0.78 (0.51, 1.19)	0.24	0.84 (0.52, 1.36)	0.48	1.12 (0.68, 1.85)	0.66
					AHEI 2010§	1.04 (1.03, 1.06)	<0.01	1.02 (1.01, 1.04)	<0.01	0.98 (0.96, 0.99)	<0.01	AHEI 2010§	1.03 (1.01, 1.05)	0.01	1.01 (0.99, 1.04)	0.27	1.00 (0.98, 1.02)	0.87
					Current smoking status	0.57 (0.29, 1.13)	0.11	0.89 (0.44, 1.80)	0.74	1.10 (0.49, 2.50)	0.81	Current smoking status	0.24 (0.06, 0.92)	0.04	0.25 (0.06, 1.16)	0.08	1.58 (0.29, 8.58)	0.6
					Current alcohol consumption	1.19 (0.71, 1.98)	0.52	1.45 (0.79, 2.70)	0.23	1.19 (0.64, 2.21)	0.59	Current alcohol consumption	1.38 (0.70, 2.72)	0.35	0.98 (0.49, 1.98)	0.96	0.49 (0.23, 1.04)	0.06
					SF12 General Health	1.43 (1.11, 1.83)	<0.01	1.12 (0.84, 1.50)	0.43	0.92 (0.69, 1.22)	0.55	SF12 General Health	1.52 (1.07, 2.15)	0.02	1.22 (0.83, 1.78)	0.32	0.89 (0.59, 1.34)	0.58
					SF12 General Pain	0.79 (0.61, 1.02)	0.07	0.91 (0.69, 1.20)	0.52	1.35 (1.01, 1.79)	0.04	SF12 General Pain	0.59 (0.42, 0.83)	<0.01	0.88 (0.63, 1.24)	0.47	1.30 (0.86, 1.98)	0.21
					Depressive symptomology	1.85 (0.80, 4.26)	0.15	2.14 (0.89, 5.14)	0.09	0.68 (0.25, 1.82)	0.44	Depressive symptomology	1.48 (0.52, 4.19)	0.46	1.99 (0.75, 5.23)	0.17	0.99 (0.31, 3.21)	0.99
					Diabetes status	0.46 (0.11, 1.82)	0.27	0.60 (0.15, 2.42)	0.48	0.81 (0.12, 5.43)	0.83	Diabetes status	0.87 (0.26, 2.98)	0.83	0.63 (0.13, 2.99)	0.56	2.05 (0.51, 8.26)	0.32
					Hypertensive status	0.96 (0.55, 1.69)	0.88	0.54 (0.26, 1.10)	0.09	0.97 (0.50, 1.90)	0.93	Hypertensive status	1.16 (0.67, 2.03)	0.59	0.63 (0.33, 1.19)	0.15	0.65 (0.33, 1.28)	0.21
					Note: Variables marked ‘─’ had unstable estimates due to low frequency count and thus were excluded from the models.
					*Household income is treated on a continuous scale: 1=<$20000, 2=$20000-54999, 3=≥$55,000.
					^ Change in work hours is treated on a continuous scale: 1=Decreasing, 2=Stable, 3=Increasing
					§ AHEI is measured only for Gen 3 participants (N=1004 for <50 years old group, N=654 for ≥ 50 years old group).
					Participants were defined as meeting the 2018 US Physical Activity Guidelines at baseline (V1) and follow-up (V2) if they had ≥150 minutes of moderate-intensity activity a week, ≥75 minutes of vigorous-intensity physical activity a week, or the equivalent combination of moderate and vigorous activity. To evaluate change in physical activity, we focused on whether 2018 US guidelines for MVPA were …
